# Supplementary material for: Genetic characteristics of blastic plasmacytoid dendritic cell neoplasm: A single institution experience
Source: Oncotarget. 2025 Jun 17;16:495–507. doi: 10.18632/oncotarget.28742 (PMC12173198; doi:10.18632/oncotarget.28742)
Supplement: Supplementary file 2 [file oncotarget-16-28742-s002.xlsx]

## Sheet: Supplementary Table 1
	Supplementary Table 1: Clinical and pathological features of patients with BPDCN (n = 21)
	Case No.	Age	Sex	Ethnicity	Specimen	PB/BM findings	Hematological sites	Extrahematological sites	Cytogenetics	FISH	Transplant	Prior or concurrent myeloid neoplasm
	1	77	M	White	BM	BM: Blastic plasmacytoid dendritic cell neoplasm, with 50% involvement of a hypercellular bone marrow (60%).	BM, LN	Skin	46,XY[20]	N/A	No	Myelodysplastic Syndrome
	2	80	M	Asian	BM	BM: Blastic plasmacytoid dendritic cell neoplasm (90% blasts) extensively involving a hypercellular bone marrow (>90% cellularity).	BM	Skin	Clone 1: 46,XY,der(19)t(1;19)(q12;p13.3)[8] Clone 2: 46,XY,der(17)t(1;17)(q12;p13)[3] Clone 3: 44,XY,add(5)(q11.2),i(7)(q10),-9,der(12)t(12;15)(p11.2;q15),-13,del(?15)(q15)[7] Constitutional: 46,XY[14]	Positive for gain of CKS1B, losses of TP53, EGR1,and ETV6, and gain of D7S486/7q31	No	No
	3	30	M	White	PB	PB: Abnormal blast population consistent with blastic plasmacytoid dendritic cell neoplasm.	BM, LN, Spleen	Bone	Stemline: 46,XY,t(2;19)(q13;q13.3),t(5;17)(q15;q11.2), add(6)(q25),der(6)t(6;12)(q13;q13),add(7)(q11.2), add(8)(q24.1),-9,i(9)(p10),add(10)(p13),add(12)(q13), der(13)dup(13)(q12q14)add(13)(q34),del(15)(q15q24),+16,der(16;20)(q10;q10)t(9;16)(q13;q24)x2,+20,+mar[14].ish der(?)t(?;7)(?;q22)(D7S486+)[14] Constitutional Cell Line: 46,XY[11]	Positive: 23.0% Gain of D20S108 at 20q12 [46/200]	Yes	No
	4	78	F	White	BM	BM: Hypercellular bone marrow (95%) with blastic plasmacytoid dendritic cell neoplasm (86% blastic cells).	BM, LN	Skin	Presumed Stemline: 46,XX,ins(4;?)(q23;?),del(17)(q11.2q21)[1] Sideline 1: 44,sl,del(4)(q12q22),-9,del(12)(p12.3p13.3),-13[4] Sideline 2: 44,sdl1,del(9)(p21.2p22)[8] Sideline 3: 44,sdl2,del(10)(q11.2q26),del(16)(q13q21)[14] Constitutional Cell Line: 46,XX[6]	Positive for monosomy 9 / loss of CDKN2A or CDKN2A homozygous deletion, loss of ETV6 and monosomy 13	No	No
	5	48	F	White	BM	BM:Hypocellular bone marrow (20%) with trilineage hematopoiesis and recurrent blastic plasmacytoid dendritic cell neoplasm (~25%).	BM, LN	Endometrium Right breast	Stemline: 44,XX,del(1)(q21),t(1;6)(q21;q25),?t(3;4) (p25;q25),add(4)(q35),del(9)(p13),del(10)(q22q26),add(11)(q23),add(12)(p11.2),-14,psu dic(14;1)(q?24.3;p13),der(17;22)(q10;q10)[2] Constitutional cell line: 46,XX[19]	N/A	Yes	No
	6	43	M	White	BM	BM: Relapsed/recurrent blastic plasmacytoid dendritic cell neoplasm (86% blasts) involving hypercellular bone marrow (80%).	BM, PB	Skin Bone	Stemline: 40~44,XY,del(1)(q32q44),der(4;22)(q10;q10), del(5)(q11.2q33),+6,del(6)(q11.2),del(9)(q13q32),-10,add(10)(p13),-13,-15,add(17)(p11.2),del(17)(p11.2),+mar[cp6] Nonclonal Aberration of Stemline: +21 Constitutional Cell Line: 46,XY[14]	Positive for loss of EGR1, monosomy 13, and heterozygous loss of TP53	Yes	No
	7	70	M	white	BM	BM: Persistent blastic plasmacytoid dendritic cell neoplasm (60%), involving hypercellular marrow (90%).	BM, LN, Liver	CNS	46,XY[20]	N/A	Yes	No
	8	32	M	Black/ African American	BM	BM: Blastic plasmacytoid dendritic cell neoplasm (80% blasts) involving hypercellular bone marrow (90%).	BM, Liver	CNS	Presumed Stemline: 45,XY,del(9)(q32q34.3),der(12;17) (q10;q10),add(19)(p13.3)[1] Constitutional Cell Line: 46,XY[19]	Positive for loss of ABL1, ETV6, and TP53	Yes	No
	9	77	M	White	BM	BM: Blastic plasmacytoid dendritic cell neoplasm (~80%), involving a hypercellular marrow (90%).	BM, LN	Skin CNS	Stemline: 42,XY,t(1;6)(q21;q23),der(3)dup(3) (q25.?3q26.3)inv(3)(p21;q25.?3),del(5)(q13q35), der(7;19)(q10;q10),-9,-13,-15[6] Constitutional Cells Line: 46,XY[14]	Positive: 1. 10.5% Gain of MECOM [21/200] 2. 2.0% Loss of D7S486 [4/200]	No	No
	10	46	M	White	BM	BM: Limited specimen showing a hypercellular bone marrow (>95%) with extensive replacement by blastic plasmacytoid dendritic cell neoplasm.	BM	Skin	46,XY[20]	N/A	Yes	No
	11	69	M	White	BM	BM: Hypercellular bone marrow (90%) with blastic plasmacytoid dendritic cell neoplasm (~80% of cellularity by TCL1 immunostain) and decreased hematopoiesis.	BM	N/A	46,XY[20]	N/A	No	No
	12	71	M	White	BM	BM: Small CD123 positive population and small myeloid blast population with mild alteration.	BM	Skin	46,XY[20]	N/A	Yes	No
	13	80	M	White	BM	BM: Blastic plasmacytoid dendritic cell neoplasm (~40%) involving a hypercellular marrow (70%).	BM	Skin	46,XY[20]	N/A	No	No
	14	81	M	White	BM	BM: Blastic plasmacytoid dendritic cell neoplasm.	BM	N/A	46,XY[1]	N/A	No	No
	15	12	M	N/A	BM	BM:Blastic plasmacytoid dendritic cell neoplasm (95%) involving a hypercellular marrow (80%).	BM, LN	CNS	Stemline: 45,XY,der(2)del(2)(p23)del(2)(q24.2),t(2;13) (p11.2;q3?4),der(8)t(8;10)(q24.21;q11.2),add(9)(p13),del(9)(p21.2p22),-10,der(12)t(12;18)(p13.1;q21.3),i(17)(q10), del(18)(q21.3)[16]// Sideline: 90,slx2[2]//	Positive for MYC rearrangement/translocation, loss of ETV6 homozygous loss of CDKN2A or low level monosomy 9 with concurrent loss of CDKN2A	No	No
	16	60	M	Asian	Skin	Blastic plasmacytoid dendritic cell neoplasm.	BM, LN	Skin	N/A	N/A	No	No
	17	88	M	Asian	BM	BM: Variably cellular bone marrow (5-50%) with extensive replacement by blastic plasmacytoid dendritic cell neoplasm. Decreased hematopoiesis.	BM	Skin	Stemline: 46,XY,add(9)(p22)[3] Constitutional Cell Line: 46,XY[17]	Negative for monosomy 7 or del(7q)	No	No
	18	26	M	White	BM	Slightly hypocellular for age bone marrow (50-70%) with extensive involvement by relapsed blastic plasmacytoid dendritic cell neoplasm (~80%).	BM	Skin	44,XY,del(1)(q21),t(1;6)(q21;q23),t(2;20)(q21;p13),t(3;16)(p23;q24),t(5;15)(q15;q24),t(9;19)(q22;p13.1),-10,del(12)(p11.2),-13,-15,+19,der(19)t(1;19)(q25;p13.3)[8]	N/A	Yes	No
	19	83	M	White	BM	Focal blastic plasmacytoid dendritic cell neoplasm (5-10%), involving normocellular marrow (50%).	BM	Skin	46,XY[20]		No	classic Hodgkin Lymphoma
	20	25	M	White	BM	Recurrent blastic plasmacytoid dendritic cell neoplasm (BPDCN) (32%), involving a normocellular marrow (50%).	BM, LN, Spleen, Liver	Skin, CNS	46,XY,-7,inv(8)(p23q11.2),del(9)(q13q22),t(11;16)(q13;q24), add(12)(p11.2),-17,-20,+21,idic(21;22)(p11.2;p11.2), +3mar[1]	Positive for monosomies of chromosomes 7 and 17, as well as loss of ETV6 with concurrent gain of RUNX1	Yes
	21	76	M	White	BM	Hypocellular bone marrow (30%) with persistent myeloproliferative neoplasm and small clusters of immature mononuclear cells, suspicious for low level involvement by blastic plasmacytoid dendritic cell neoplasm Moderate reticulin fibrosis (MF-2).	BM, LN	Skin	46,XY[21]	N/A	No	Myeloproliferative Neoplasm
	Abbreviations: BM, Bone marrow; CNS, Central nervous system; FISH, Fluorescence in situ hybridization; LN, Lymph node; N/A, Not applicable; PB, Peripheral blood.

## Sheet: Supplementary Table 2
	Supplementary Table 2: Genetic characteristics of BPDCN patients with sequential specimens (n = 5).
	Case No.	Specimen	Tumor %*	Morphology findings	Mutations		CCDC50	Cytogenetic/FISH Studies
					Genomic Alterations	Allele Frequncy	(RNA expression)
	1	BM	0.86	Relapsed/recurrent blastic plasmacytoid dendritic cell neoplasm (86% blasts) involving hypercellular bone marrow (80%). History of blastic plasmacytoid dendritic cell neoplasm, status post stem cell transplant .	ARID1A (c.4404dup; p.G1469Wfs*22) ASXL1 (c.1934dup; p.G646Wfs*12) BRAF (c.1396G>A; p.G466R) IKZF1 (c.678C>A; p.Y226*)	40% 28% 38% 43%	N/A	Stemline: 40~44,XY,del(1)(q32q44),der(4;22)(q10;q10),del(5) (q11.2q33),+6,del(6)(q11.2),del(9)(q13q32),-10,add(10)(p13),-13,-15,add(17)(p11.2), del(17)(p11.2),+mar[cp6] Nonclonal Aberration of Stemline: +21 Constitutional Cell Line: 46,XY[14] FISH: Positive for loss of EGR1, monosomy 13, and heterozygous loss of TP53
		BM	0% (Post-transplant)	Normocellular marrow (40%) with trilineage hematopoiesis. No overt evidence of leukemia. History of blastic plasmacytoid dendritic cell neoplasm, status post transplantation.	None	N/A	N/A	46,XY[20]
	2	BM	0.6	Persistent blastic plasmacytoid dendritic cell neoplasm (60%), involving hypercellular marrow (90%).	ASXL1 (c.1900_1922del; p.E635Rfs*15) NRAS (c.190T>G; p.Y64D) NRAS (c.38G>T; p.G13V) SRSF2 (c.284C>A; p.P95H) TET2 (c.5390del; p.L1797Yfs*23) TET2 (c.3866G>T; p.C1289F)	26% 14% 4% 35% 41% 23%	N/A	46,XY[20]
		BM	0	Normocellular marrow for age (60%) with trilineage hematopoiesis. No morphologic or immunophenotypic evidence of leukemia. History of blastic plasmacytoid dendritic cell neoplasm, status post chemotherapy.	ASXL1 (c.1900_1922del; p.E635Rfs*15) NRAS (c.190T>G; p.Y64D) NRAS (c.38G>T; p.G13V) SRSF2 (c.284C>A; p.P95H) TET2 (c.5390del; p.L1797Yfs*23) TET2 (c.3866G>T; p.C1289F)	26% 7% 5% 35% 46% 18%	N/A	46,XY[20]
	3	BM	95	Limited specimen showing a hypercellular bone marrow (>95%) with extensive replacement by blastic plasmacytoid dendritic cell neoplasm.	ASXL1 (c.2338C>T;p.Q780*) TET2 (c.3803+2T>G)	20% 16%	2.441113612 (BM aspirate)	46,XY[20]
		BM	0% (Post-transplant)	Normocellular marrow (50%) with trilineage hematopoiesis No evidence of increased blasts. History of blastic plasmacytoid dendritic cell neoplasm, status post hematopoietic stem cell transplantation.	None	N/A	0.4290148632465 (BM aspirate)	46,XY[20]
	4	BM	<5%	Normocellular marrow (50%) with trilineage hematopoiesis. No morphologic evidence of blastic plasmacytoid dendritic cell neoplasm. History of blastic plasmacytoid dendritic cell neoplasm (BPDCN), post therapy.	ASXL1 (c.1934dup; p.G646fs*12) IDH1 (c.395G>A;p.R132H)	23% 14%	1.003813175 (BM aspirate)	46,XY[20]
		BM	0	Normocellular marrow (30%) with trilineage hematopoiesis. No morphologic or immunophenotypic evidence of blasts. History of blastic plasmacytoid dendritic cell neoplasm, status post chemotherapy.	ASXL1 (c.1934dup; p.G646fs*12) IDH1 (c.395G>A; p.R132H)	21% 25%	0.3392140625805 (BM aspirate)	46,XY[20]
		BM	0% (Post-transplant)	Normocellular marrow with trilineage hematopoiesis and no overtly increased or abnormal precursor population. History of blastic plasmacytoid dendritic cell neoplasm, status post transplant.	None	N/A	0.3612596404385 (BM Aspirate)	46,XY[20]
	5	BM	65	Variably cellular bone marrow (5-50%) with extensive replacement by blastic plasmacytoid dendritic cell neoplasm.	KMT2C (c.997C>T;p.Q333*) MGA (c.7592dup;p.K2532Efs*6) NRAS (c.181C>A; p.Q61K) TET2 (c.822del;p.N275fs*18) TET2 (c.5711A>G;p.H1904R) TET2 (c.3443A>G; p.Y1148C) ZRSR2 (c.827+1G>A)	6% 7% 19% 3% 34% 37% 67%	5.31828786538 (BM Aspirate)	Stemline: 46,XY,add(9)(p22)[3] Constitutional Cell Line: 46,XY[17]
		BM	0	Normocellular marrow (40%) with trilineage hematopoiesis. No morphologic or immunophenotypic evidence of involvement by blastic plasmacytoid dendritic cell neoplasm.	KMT2C (c.997C>T;p.Q333*) TET2 (c.822del;p.N275fs*18) TET2 (c.5711A>G;p.H1904R)	6% 36% 4%	0.3194874400835 (BM aspirate)	46,XY[20]
	* Tumor % was detected by the corresponding flow cytometry studies.
	Abbreviations: BM, Bone marrow; BPDCN, Blastic plasmacytoid dendritic cell neoplasm; FISH, Fluorescence in situ hybridization; LN, lymph node; N/A, Not applicable.
